# Supplementary material for: STIL/AURKA axis promotes cell proliferation by influencing primary cilia formation in bladder cancer
Source: J Transl Med. 2023 Apr 26;21:281. doi: 10.1186/s12967-023-04118-2 (PMC10131372; doi:10.1186/s12967-023-04118-2)
Supplement: Supplementary file 3 — Additional file 3: Table S1. Summary of information on siRNA sequences. [file 12967_2023_4118_MOESM3_ESM.xls]

## Sheet: Sheet1
Table S1: Summary of information on siRNA sequences.
		sense（5'-3'）	antisense（5'-3'）
siIFT88#1	IFT88-Homo-932	GCUAUUCAGGAUGGAGUUATT	UAACUCCAUCCUGAAUAGCTT
siIFT88#2	IFT88-Homo-1430	GCCAUUAAAUUCUACCGAATT	UUCGGUAGAAUUUAAUGGCTT
siIFT88#3	IFT88-Homo-1595	GCAGGCUACAACCUAACUATT	UAGUUAGGUUGUAGCCUGCTT
siSTIL#1	STIL-Homo-988	GCUGUUUGCGAUACAUUTT	AAUAUGUAUCGCAAACAGCTT
siSTIL#2	STIL-Homo-3261	GCAGUGAUCUCUGGAUUAATT	UUAAUCCAGAGAUCACUGCTT
siSTIL#3	STIL-Homo-1938	CCAUCUUACUGUUCCACAATT	UUGUGGAACAGUAAGAUGGTT
siAURKA#1	AURKA-Homo-672	CCAGCGCAUUCCUUUGCAATT	UUGCAAAGGAAUGCGCUGGTT
siAURKA#2	AURKA-Homo-1200	GCAGAGAACUGCUACUUAUTT	AUAAGUAGCAGUUCUCUGCTT
siAURKA#3	AURKA-Homo-1623	GCCAAUGCUCAGAGAAGUATT	UACUUCUCUGAGCAUUGGCTT
